# Supplementary material for: Between-Sex Differences in Risk Factors for Cardiovascular Disease among Patients with Myocardial Infarction—A Systematic Review
Source: J Clin Med. 2023 Aug 7;12(15):5163. doi: 10.3390/jcm12155163 (PMC10420061; doi:10.3390/jcm12155163)
Supplement: Supplementary file 1 [file jcm-12-05163-s001.zip]

Archive with 2 entries (2 files):
- File S1.pdf
- jcm-2479190-Table S1.pdf
